# Supplementary material for: Uptake of Vaccinations among Children with Chronic Diseases Is Affected by Knowledge Gaps and Implementation Challenges in Italy
Source: Vaccines (Basel). 2021 Oct 20;9(11):1217. doi: 10.3390/vaccines9111217 (PMC8623218; doi:10.3390/vaccines9111217)
Supplement: Supplementary file 1 [file vaccines-09-01217-s001.zip]

Archive with 3 entries (3 files):
- Figure S1.pdf
- Figure S2.pdf
- vaccines-1396578-supplementary.pdf
